# Supplementary material for: 7-Aminoalkoxy-Quinazolines from Epigenetic Focused Libraries Are Potent and Selective Inhibitors of DNA Methyltransferase 1
Source: Molecules. 2022 Apr 30;27(9):2892. doi: 10.3390/molecules27092892 (PMC9102847; doi:10.3390/molecules27092892)
Supplement: Supplementary file 1 [file molecules-27-02892-s001.zip]

Archive with 1 entries (1 files):
- molecules-1698251-SI.pdf
